# Supplementary material for: All-optical voltage interrogation for probing synaptic plasticity in vivo
Source: Nat Commun. 2025 Oct 3;16:8834. doi: 10.1038/s41467-025-63867-4 (PMC12494759; doi:10.1038/s41467-025-63867-4)
Supplement: Supplementary file 3 — Source Data [file 41467_2025_63867_MOESM3_ESM.xlsx]

## Sheet: 1c
JEDI-2P	JEDI-2Psub
-0.256786	-0.316733
-0.279325	-0.375009
-0.162148	-0.311492
-0.234417	-0.238836
-0.243136	-0.405523
-0.253246	-0.399699
-0.209337

## Sheet: 1d
JEDI-2P	JEDI-2Psub
0.0078074	0.00820502
0.00483893	0.00734718
0.00593916	0.00719205
0.0045782	0.00705328
0.00500986	0.00629037
0.0061965	0.00716461
0.00546936

## Sheet: 1e
JEDI-2P	JEDI-2Psub
0.486483	0.238373
0.508904	0.237029
0.531099	0.278605
0.535532	0.231482
0.362977	0.265709
	0.235265

## Sheet: 1f
JEDI-2P	JEDI-2Psub
0.569984	0.637606
0.561202	0.577914
0.56992	0.613538
0.575855	0.651771
0.604421	0.620109
	0.622354

## Sheet: 1h
mV	JEDI-2P						JEDI-2Psub
-120	-14.4717	-15.0936	-10.8081				-64.6335	-88.2145	-90.5761
-100	-9.72053	-9.9489	-7.79505				-46.2081	-60.3535	-62.4126
-80	-4.42709	-4.9133	-0.739	-4.18044	-6.02827	0.28705	-16.9102	-21.2373	-23.0095	-12.5987	-19.4082	-20.267
-75				-1.14604	-3.29225	-1.86684				-2.5373	-9.31839	-8.47413
-70	0	0	0	0	0	0	0	0	0	0	0	0
-65				1.48854	2.86442	-0.41409				5.39387	8.41234	7.8422
-60	4.52587	4.56506	3.69261	5.2777	4.49305	1.91218	14.9367	14.4428	17.0987	8.86194	15.361	17.871
-55				7.65762	8.77855	0.848669				15.5855	22.9063	22.1878
-50				8.86726	10.6906	2.89117				18.3961	25.8688	28.2266
-40	20.3799	20.225	17.5927				29.6605	35.0012	38.9112
-20	36.0846	31.954	31.0498				35.646	42.8597	44.0545
0	44.0927	40.2985	37.3836				39.1488	45.3115	47.8423
20	49.8366	43.2997	43.4343				41.3299	47.5772	48.3583
30	49.5874	44.5639	44.5987				39.6576	47.4811	48.0172
50	51.9025	46.8934	45.7602				39.0623	46.7482	47.6374

## Sheet: 2l
-0.288947	-0.225666
-0.353847	-0.278628
-0.309642	-0.344073
-0.318382	-0.377564
-0.35142	-0.309508
-0.31475	-0.323138
-0.23704	-0.262211
-0.283157	-0.252953
-0.395701	-0.388355
-0.342806	-0.32922
-0.338006	-0.337523
-0.233772	-0.240027
-0.292802	-0.255972
-0.326033	-0.318465
-0.303722	-0.274828
-0.310128	-0.307308
-0.261535	-0.284273
-0.261077	-0.287451
-0.316035	-0.330894
-0.332318	-0.285751
-0.26618	-0.258581
-0.319162	-0.306165
-0.354553	-0.368684
-0.302078	-0.321018
-0.298382	-0.308582
-0.326454	-0.400749
-0.20205	-0.23369
-0.298577	-0.304946
-0.262505	-0.222444
-0.352083	-0.354306
-0.312561	-0.319495
-0.385914	-0.37226
-0.325288	-0.331081
-0.377291	-0.406251
-0.269799	-0.274451
-0.21321	-0.214976
-0.315681	-0.319171
-0.373743	-0.360494
-0.309326	-0.318468
-0.362797	-0.361131
-0.304543	-0.267209
-0.350528	-0.367717
-0.357459	-0.377291

## Sheet: 2n
0.565884	0.0290064
1.54486	0.0341762
2.99919	0.0438109
4.52707	0.05223
7.3565	0.0669804

## Sheet: 2o
0.0440037	0.0359613
0.0230734	0.0169823
0.0825789	0.0457294
0.068667	0.0501553
0.0727378	0.0335717
0.0138634	0.0148256
0.0248004	0.0287881
0.0166038	0.0128232
0.00682124	0.00995825
0.0229258	0.0120209
0.0230026	0.0114376
0.00805739	0.00587342
0.0373786	-0.00839288
0.0513144	-0.00777509
0.0377204	0.000931167
0.0555924	0.00743275
0.0366455	0.00549679
0.119086	0.0203393
0.0276481	0.0102524

## Sheet: 3c
-0.200878	-0.157738
-0.106575	-0.0975263
-0.089151	-0.0334209
-0.02179	-0.033375
-0.102297	-0.0912956
-0.0743875	-0.0979849
-0.068393	-0.0633638
-0.0759132	-0.0841587
-0.0759132	-0.114604
-0.0759132	-0.0499762
-0.0841587	-0.114604
-0.0841587	-0.0499762
-0.114604	-0.0499762
-0.0348658	-0.0492898
-0.105326	-0.0778382
-0.105326	-0.0681476
-0.105326	-0.107296
-0.0778382	-0.0681476
-0.0778382	-0.107296
-0.0681476	-0.107296
-0.0996319	-0.101456
-0.0996319	-0.0920754
-0.101456	-0.0920754
-0.121296	-0.0598271
-0.121296	-0.0701082
-0.121296	-0.0962898
-0.0598271	-0.0701082
-0.0598271	-0.0962898
-0.0701082	-0.0962898
-0.13277	-0.1252
-0.0460075	-0.030978
-0.0202048	-0.0420066
-0.0243561	-0.0133409
-0.0243561	-0.0144153
-0.0133409	-0.0144153
-0.0637209	-0.0880296
-0.102372	-0.0929294
-0.233887	-0.170341
-0.179383	-0.164133
-0.179383	-0.200106
-0.164133	-0.200106

## Sheet: 3g
0.133301	0.112784
0.11863	0.121396
0.0726602	0.03904
0.0220701	0.0393342
0.073799	0.0986021
0.110641	0.0983775
0.189448	0.116217
0.0710175	0.0867724
0.0490845	0.0497271
0.149006	0.050974
0.0362318	0.059729
0.175888	0.0702781
0.0951453	0.0601456
0.0875341	0.0757518
0.132959	0.0924718
0.126335	0.068562
0.130364	0.0762223
0.187227	0.176455
0.0553493	0.063905
0.0619291	0.0750868
0.163375	0.0475854
0.102305	0.0430136
0.0935088	0.0596075
0.0973242	0.033086
0.101726	0.0750821
0.083499	0.0418166
0.10311	0.101632
0.161981	0.113783
0.0529413	0.056574
0.0504337	0.0632529
0.041297	0.0489596
0.105688	0.0996175
0.0884056	0.096937
0.0657224	0.0580817
0.0847623	0.071766
0.160113	0.090601
0.0329321	0.0218548
0.123041	0.0546575
0.049156	0.0709326
0.0527171	0.038

[truncated: 11 more sheets: 3h, 4f, 4g, 4i, S4e, S4d, S5k, S6e, S6f, S7k, S7l]
